# Supplementary material for: Purification, Characterization, and Anti-Inflammatory Potential of Free and Bound Polyphenols Extracted from Rosa roxburghii Tratt Pomace
Source: Foods. 2024 Jun 27;13(13):2044. doi: 10.3390/foods13132044 (PMC11240960; doi:10.3390/foods13132044)
Supplement: Supplementary file 1 [file foods-13-02044-s001.zip]

Archive with 1 entries (1 files):
- foods-3038286-supplementary.pdf
